# Supplementary material for: MARCH8 Suppresses Tumor Metastasis and Mediates Degradation of STAT3 and CD44 in Breast Cancer Cells
Source: Cancers (Basel). 2021 May 22;13(11):2550. doi: 10.3390/cancers13112550 (PMC8196951; doi:10.3390/cancers13112550)
Supplement: Supplementary file 1 [file cancers-13-02550-s001.zip]

Archive with 1 entries (1 files):
- cancers-1181715-supplementary.pdf
